# Supplementary material for: Genomic insights into ST85 and ST158 belonging to recently emerged global clones of multidrug-resistant Acinetobacter baumannii isolates from Egypt: in vitro assessment of repurposed drug–antibiotic combinations
Source: Ann Clin Microbiol Antimicrob. 2025 Nov 15;24:63. doi: 10.1186/s12941-025-00829-0 (PMC12619396; doi:10.1186/s12941-025-00829-0)
Supplement: Supplementary file 3 — Supplementary Material 3. Antibiotic resistance genes in the 65 A. baumannii strains included in the phylogenetic tree screened using RGI, ABRicate, or BLASTN tools. [file 12941_2025_829_MOESM3_ESM.xlsx]

## Sheet: Table
	Additional file 3: Antibiotic resistance genes in the 65 A. baumannii strains included in the phylogenetic tree screened using RGI, ABRicate, or BLASTN tools.
	Aminoglycosides								Beta-lactams														Macrolides		Phenicols		Folate antagonists			Tetracyclines	Antiseptics		Efflux pumps
Isolate code	aadA1	aadB	armA	ant(3'')-IIa	aph(3')-Ia	aph(3')-VIa	aac(6')-Ib9	aac(6')-Ib10	oxa23	oxaAb(65)	oxaAb(94)	blaGES-11	blaGES-35	blaADC-unassigned allele1a	blaADC-unassigned allele2b	blaADC-80	blaADC-258	blaADC-117	blaADC-176	blaNDM-1	blaNDM-44	ble(MBL)	msrE	mphE	floR	catB8	sul1	sul2	dfrA7	tet(39)	qacE∆1	qacG	abeS	adeS	amvA	adeA	adeB	adeF	adeG	abeM	adeJ	adeN	adeH	abaQ	adeI	adeR	abaF	adeK	adeL
Ale23*	_	_	+	+	+	+	+	_	+	+	_	_	_	_	_	_	_	+	_	_	_	_	+	+	_	+	+	_	_	_	+	_	+	+	+	+	+	+	+	+	+	+	+	+	+	+	+	+	+
Ale26*	_	_	+	+	+	+	+	_	+	+	_	_	+	_	_	_	_	+	_	_	_	_	+	+	_	+	+	_	_	_	+	_	+	+	+	+	+	+	+	+	+	+	+	+	+	+	+	+	+
Ale28*	+	_	+	+	+	+	+	_	_	+	_	_	_	_	_	_	_	+	_	_	_	_	+	+	_	+	+	_	+	_	+	_	+	+	+	+	+	+	+	+	+	+	+	+	+	+	+	+	+
Ale31*	+	_	+	+	+	+	_	+	+	+	_	_	_	_	_	_	_	+	_	_	_	_	+	+	_	+	+	_	+	_	+	_	+	+	+	+	+	+	+	+	+	+	+	+	+	+	+	+	+
Ale32*	+	_	+	+	+	+	_	_	+	+	_	_	_	_	_	_	_	+	_	_	_	_	+	+	_	+	+	_	+	_	+	_	+	+	+	+	+	+	+	+	+	+	+	+	+	+	+	+	+
AB11-AUFP*	+	_	+	+	+	_	+	+	+	+	_	_	+	_	_	_	_	+	_	_	_	_	+	+	_	+	+	_	+	_	+	_	+	+	+	+	+	+	+	+	+	+	+	+	+	+	+	+	+
AB20-AUFP*	+	_	+	+	+	+	_	+	+	+	_	_	+	_	_	_	_	+	_	_	_	_	+	+	_	+	+	_	+	_	+	_	+	+	+	+	+	+	+	+	+	+	+	+	+	+	+	+	+
AB29-AUFP*	+	_	+	+	+	+	_	+	+	+	_	_	+	_	_	_	_	+	_	_	_	_	+	+	_	+	+	_	+	_	+	_	+	+	+	+	+	+	+	+	+	+	+	+	+	+	+	+	+
AB23-AUFP*	+	_	+	+	+	+	_	+	+	+	_	_	+	_	_	_	_	+	_	_	_	_	+	+	_	+	+	_	+	_	+	_	+	+	+	+	+	+	+	+	+	+	+	+	+	+	+	+	+
AB44-AUFP*	+	_	+	+	+	+	+	+	+	+	_	_	+	_	_	_	_	+	_	_	_	_	+	+	_	+	+	_	+	_	+	_	+	+	+	+	+	+	+	+	+	+	+	+	+	+	+	+	+
AB21-AUFP*	+	_	+	+	+	+	_	+	+	+	_	_	+	_	_	_	_	+	_	_	_	_	+	+	_	+	+	_	+	_	+	_	+	+	+	+	+	+	+	+	+	+	+	+	+	+	+	+	+
AB19-AUFP*	+	_	+	+	+	+	_	+	+	+	_	_	+	_	_	_	_	+	_	_	_	_	+	+	_	+	+	_	+	_	+	_	+	+	+	+	+	+	+	+	+	+	+	+	+	+	+	+	+
Ale33*	+	_	+	+	+	+	_	+	+	+	_	_	+	_	_	_	_	+	_	_	_	_	+	+	_	+	+	_	+	_	+	_	+	+	+	+	+	+	+	+	+	+	+	+	+	+	+	+	+
AB9-AUFP*	+	_	+	+	+	+	_	+	+	+	_	_	+	_	_	_	_	+	_	_	_	_	+	+	_	+	+	_	+	_	+	_	+	+	+	+	+	+	+	+	+	+	+	+	+	+	+	+	+
AB31-AUFP*	+	_	+	+	+	+	_	+	+	+	_	_	+	_	_	_	_	+	_	_	_	_	+	+	_	+	+	_	+	_	+	_	+	+	+	+	+	+	+	+	+	+	+	+	+	+	+	+	+
Ale34*	+	_	+	+	+	+	_	_	+	+	_	_	+	_	_	_	_	+	_	_	_	_	+	+	_	+	+	_	+	_	+	_	+	+	+	+	+	+	+	+	+	+	+	+	+	+	+	+	+
AB12-AUFP*	+	_	+	+	+	+	_	+	+	+	_	_	+	_	_	_	_	+	_	_	_	_	+	+	_	+	+	_	+	_	+	_	+	+	+	+	+	+	+	+	+	+	+	+	+	+	+	+	+
AA-014	_	_	_	+	_	_	_	_	_	+	_	_	_	_	_	_	_	+	_	_	_	_	_	_	_	_	_	_	_	_	_	_	+	+	+	+	+	+	+	+	+	+	+	+	+	+	+	+	+
K50	_	_	_	+	_	_	_	+	+	+	_	+	_	_	_	_	_	+	_	_	_	_	_	_	_	_	+	_	+	_	+	_	+	+	+	+	+	+	+	+	+	+	+	+	+	+	+	+	+
MAB25	_	_	_	+	_	+	_	+	+	+	_	+	_	_	_	_	_	+	_	_	_	_	+	+	_	_	+	_	+	_	+	_	+	+	+	+	+	+	+	+	+	+	+	+	+	+	+	+	+
blood3	_	_	_	+	_	_	_	+	+	+	_	+	_	_	_	_	_	+	_	_	_	_	+	+	_	_	+	_	+	_	+	_	+	+	+	+	+	+	+	+	+	+	+	+	+	+	+	+	+
EGY-R14	_	_	_	+	_	+	_	+	+	+	_	_	+	_	_	_	_	+	_	_	_	_	+	+	_	_	+	_	+	_	+	_	+	+	+	+	+	+	+	+	+	+	+	+	+	+	+	+	+
Ale12*	_	_	_	+	_	+	_	+	_	+	_	_	+	_	_	_	_	+	_	_	_	_	_	_	_	_	+	_	_	_	+	_	+	+	+	+	+	+	+	+	+	+	+	+	+	+	+	+	+
Ale8*	_	_	_	+	_	+	_	+	_	+	_	_	+	_	_	_	_	+	_	_	_	_	_	_	_	_	+	_	+	_	+	_	+	+	+	+	+	+	+	+	+	+	+	+	+	+	+	+	+
Ale36*	_	_	_	+	_	+	_	+	+	+	_	_	+	_	_	_	_	+	_	_	_	_	_	_	_	_	+	_	+	_	+	_	+	+	+	+	+	+	+	+	+	+	+	+	+	+	+	+	+
AB10-AUFP*	_	_	_	+	_	+	_	+	+	_	+	+	_	_	_	+	_	_	_	_	_	_	_	_	_	_	+	_	+	_	+	_	+	+	+	+	+	+	+	+	+	+	+	+	+	+	+	+	+
LBMM-6396*	_	_	_	+	_	+	_	+	+	_	+	+	_	_	_	+	_	_	_	_	_	_	_	_	_	_	+	_	+	_	+	_	+	+	+	+	+	+	+	+	+	+	+	+	+	+	+	+	+
AB45-AUFP*	_	_	_	+	_	+	_	+	+	_	+	+	_	_	_	+	_	_	_	_	_	_	_	_	_	_	+	_	+	_	+	_	+	+	+	+	+	+	+	+	+	+	+	+	+	+	+	+	+
LBMM-6395*	_	_	_	+	_	+	_	+	+	_	+	+	_	_	_	+	_	_	_	_	_	_	_	_	_	_	+	_	+	_	+	_	+	+	+	+	+	+	+	+	+	+	+	+	+	+	+	+	+
LBMM-6393*	_	_	_	+	_	+	_	+	+	_	+	+	_	_	_	+	_	_	_	_	_	_	_	_	_	_	+	_	+	_	+	_	+	+	+	+	+	+	+	+	+	+	+	+	+	+	+	+	+
AB37-AUFP*	_	_	_	+	_	+	_	+	+	_	+	+	_	_	_	+	_	_	_	_	_	_	_	_	_	_	+	_	+	_	+	_	+	+	+	+	+	+	+	+	+	+	+	+	+	+	+	+	+
Cl300	_	_	_	+	_	+	_	_	_	_	+	_	_	+	_	_	_	_	+	+	_	_	_	_	_	_	_	+	_	_	_	_	+	+	+	+	+	+	+	+	+	+	+	+	+	+	+	+	+
MBL_M1	_	+	_	+	_	+	_	_	_	_	+	_	_	_	_	_	_	_	_	_	+	_	+	+	_	_	_	+	_	+	_	_	+	+	+	+	+	+	+	+	+	+	+	+	+	+	+	+	+
MBL_M2	_	+	_	+	_	+	_	_	_	_	+	_	_	_	_	_	_	_	_	+	_	+	+	_	_	_	_	+	_	_	_	_	+	+	+	_	_	+	+	+	_	+	+	+	_	+	+	_	+
MBL_M3	_	+	_	+	_	+	_	_	_	_	+	_	_	_	_	_	_	_	_	+	_	+	+	_	_	_	_	+	_	+	_	_	+	+	+	+	+	+	+	_	_	+	+	+	+	_	_	+	+
MBL_M4	_	+	_	+	_	+	_	_	+	_	+	_	_	_	_	_	_	_	_	+	_	+	_	+	_	_	_	+	_	+	_	_	+	+	+	+	+	+	+	+	+	+	+	+	+	+	+	+	+
MBL_M5	_	+	_	+	_	+	_	_	+	_	+	_	_	_	_	_	_	_	_	_	+	_	+	_	_	_	_	+	_	+	_	_	+	+	_	_	_	+	+	+	_	+	_	+	_	+	_	_	+
MBL_M6	_	_	_	+	_	+	_	_	_	_	+	_	_	_	_	_	_	_	_	+	_	+	+	+	_	_	_	+	_	_	_	_	+	+	+	+	+	+	+	+	+	+	+	+	+	_	+	+	+
MBL_M7	_	+	_	+	_	+	_	_	+	_	+	_	_	_	_	+	_	_	+	+	_	+	+	_	_	_	_	+	_	+	_	_	+	+	+	+	_	+	+	_	_	+	+	+	_	_	+	_	+
MBL_M8	_	+	_	+	_	+	_	_	+	_	+	_	_	_	_	_	_	_	+	+	_	+	+	_	_	_	_	+	_	+	_	_	+	+	+	_	_	+	_	_	_	+	_	+	_	+	_	_	+
MBL_M9	_	_	_	+	_	+	_	_	_	_	+	_	_	_		_	_	_	_	+	_	+	+	+	_	_	_	+	_	+	_	_	+	+	+	+	+	+	+	_	_	+	_	+	+	+	+	+	+
MBL_M10	_	+	_	+	_	+	_	_	_	_	+	_	_	_		_	_	_	_	_	+	_	+	+	_	_	_	+	_	+	_	_	+	+	+	+	+	+	+	+	+	+	+	+	+	+	+	+	+
MBL_M11	_	+	_	+	_	+	_	_	_	_	+	_	_	_	+	_	_	_	_	+	_	_	+	_	_	_	_	+	_	_	_	_	+	+	+	+	+	+	+	_	+	+	+	+	_	+	+	+	+
M11	_	+	_	+	_	+	_	_	_	_	+	_	_	_		_	_	_	_	+	_	+	+	+	+	_	_	+	_	_	_	+	+	+	+	+	+	+	+	+	+	+	+	+	+	+	+	+	+
ACMH-6201	_	_	_	+	_	+	_	_	_	_	+	_	_	_	_	+	_	_	+	+	_	+	+	+	+	_	_	+	_	_	_	_	+	+	+	+	+	+	+	+	+	+	+	+	+	+	+	+	+
ACMH-6200	_	_	_	+	_	+	_	_	_	_	+	_	_	_	_	+	_	_	+	+	_	+	+	+	+	_	_	+	_	_	_	_	+	+	+	+	+	+	+	+	+	+	+	+	+	+	+	+	+
M18	_	+	_	+	_	_	_	_	_	_	+	_	_	_	_	_	+	_	_	+	_	+	+	+	_	_	_	+	_	_	_	_	+	+	+	+	+	+	+	+	+	+	+	+	+	+	+	+	+
G18581049	_	_	_	+	_	+	_	_	_	_	+	_	_	_	_	_	_	_	_	+	_	+	+	+	+	_	_	+	_	_	_	_	+	+	+	+	+	+	+	+	+	+	+	+	+	+	+	+	+
G20500904	_	_	_	+	_	+	_	_	_	_	+	_	_	_	_	_	_	_	_	+	_	+	+	+	_	_	_	+	_	_	_	_	+	+	+	+	+	+	+	+	+	+	+	+	+	+	+	+	+
58539_sr	_	+	_	+	_	+	_	_	_	_	+	_	_	_	_	_	_	_	_	+	_	+	+	+	_	_	_	+	_	+	_	_	+	+	+	+	+	+	+	+	+	+	+	+	+	+	+	+	+
G18584110	_	+	_	+	_	+	_	_	_	_	+	_	_	_	_	_	_	_	_	+	_	+	+	+	_	_	_	+	_	_	_	_	+	+	+	+	+	+	+	+	+	+	+	+	+	+	+	+	+
G20501691	_	+	_	+	_	+	_	_	_	_	+	_	_	_	_	_	_	_	_	+	_	+	+	+	_	_	_	+	_	_	_	_	+	+	+	+	+	+	+	+	+	+	+	+	+	+	+	+	+
G20500460	_	+	_	+	_	+	_	_	_	_	+	_	_	_	_	_	_	_	_	+	_	+	+	+	_	_	_	+	_	_	_	_	+	+	+	+	+	+	+	+	+	+	+	+	+	+	+	+	+
G18584108	_	+	_	+	_	+	_	_	_	_	+	_	_	_	_	_	_	_	_	+	_	+	+	+	+	_	_	+	_	_	_	_	+	+	+	+	+	+	+	+	+	+	+	+	+	+	_	+	+
M02	_	+	_	+	_	+	_	_	_	_	+	_	_	_	_	_	_	_	_	+	_	+	+	+	+	_	_	+	_	_	_	_	+	+	+	+	+	+	+	+	+	+	+	+	+	+	+	+	+
G18581065	_	+	_	+	_	+	_	_	_	_	+	_	_	_	_	+	_	_	_	+	_	+	_	+	_	_	_	+	_	_	_	_	+	+	+	+	+	+	+	+	+	+	+	+	+	+	+	+	+
P116Ac	_	+	_	+	_	+	_	_	_	_	+	_	_	_	_	+	_	_	_	+	_	+	+	+	_	_	_	+	_	_	_	_	+	+	+	+	+	+	+	+	+	+	+	+	+	+	+	+	+
HBG-L2-9	_	+	_	+	_	+	_	_	_	_	+	_	_	_	_	+	_	_	_	+	_	+	+	+	+	_	_	+	_	_	_	_	+	+	+	+	+	+	+	+	+	+	+	+	+	+	+	+	+
G18581027	_	+	_	+	_	+	_	_	_	_	+	_	_	_	_	+	_	_	_	+	_	+	+	+	_	_	_	+	_	_	_	_	+	+	+	+	+	+	+	+	+	+	+	+	+	+	+	+	+
G18581021	_	+	_	+	_	+	_	_	_	_	+	_	_	_	_	+	_	_	_	+	_	+	+	+	_	_	_	+	_	_	_	_	+	+	+	+	+	+	+	+	+	+	+	+	+	+	+	+	+
G20500902	_	+	_	+	_	+	_	_	_	_	+	_	_	_	_	+	_	_	_	+	_	+	+	+	_	_	_	+	_	_	_	_	+	+	+	+	+	+	+	+	+	+	+	+	+	+	+	+	+
G18503416	_	+	_	+	_	+	_	_	_	_	+	_	_	_	_	+	_	_	_	+	_	+	+	+	_	_	_	+	_	_	_	_	+	+	+	+	+	+	+	+	+	+	+	+	+	+	+	+	+
G18581067	_	+	_	+	_	+	_	_	_	_	+	_	_	_	_	+	_	_	_	+	_	+	+	+	_	_	_	+	_	_	_	_	+	+	+	+	+	+	+	+	+	+	+	+	+	+	+	+	+
S130AB	_	+	_	+	_	+	_	_	_	_	+	_	_	_	_	_	_	_	_	+	_	+	+	+	+	_	_	+	_	_	_	_	+	+	+	+	+	+	+	+	+	+	+	_	+	+	+	+	+
G20500892	_	+	_	+	_	+	_	_	_	_	+	_	_	_	_	_	_	_	+	+	_	+	+	+	_	_	_	+	_	_	_	_	+	+	+	+	+	+	+	+	+	+	+	+	+	+	+	+	+
	The isolate codes in red represent the ST158 strains, while the blue labels indicate the isolates belonging to ST85. The codes in bold represent the isolates from Egypt. *The labels with asterisk indicate the strains that were collected from Alexandria, while the other Egyptian strains were collected from Cairo. aA variant of blaADC was detected in Cl300 strain, that differs from blaADC-80 by 1 a…
